# Supplementary material for: Lazertinib versus Platinum-Based Chemotherapy with Epidermal Growth Factor Receptor (EGFR)-Positive Non-Small-Cell Lung Cancer after Failing EGFR-Tyrosine Kinase Inhibitor: A Real-World External Comparator Study
Source: Cancers (Basel). 2024 Jun 7;16(12):2169. doi: 10.3390/cancers16122169 (PMC11202219; doi:10.3390/cancers16122169)
Supplement: Supplementary file 1 [file cancers-16-02169-s001.zip]

Archive with 1 entries (1 files):
- cancers-3030944-supplementary.pdf
